# Supplementary material for: Refractoriness of STING therapy is relieved by AKT inhibitor through effective vascular disruption in tumour
Source: Nat Commun. 2021 Jul 20;12:4405. doi: 10.1038/s41467-021-24603-w (PMC8292391; doi:10.1038/s41467-021-24603-w)
Supplement: Supplementary file 4 — Source Data [file 41467_2021_24603_MOESM4_ESM.xlsx]

## Sheet: Fig. 1b, c
Day	cGAMP						PBS
4	12.93	11.62	18.07	13.71	12.93	10.94	6.35	8.85	16.99	12.74	8.35	16.38
6	24.77	31.9	47.5	68.54	28.05	13.5	34.95	57.37	35.29	34.27	32.55	32.88
8	7.63	38.74	35.68	63.1	18.57	19.6	49.82	125.73	70.28	40.75	58.97	67.03
11	20.19	54.21	59.31	77.03	29.29	16.62	119.75	256.1	95.64	86.75	97.82	126.76
13	25.17	52.08	56.91	69.49	23.92	13.68	272.56	312.06	158.29	138.28	138.02	180.3
15	47.74	23.17	64.36	118.02	15.04	18.13	503.44	464.37	372.74	284.64	259.84	438.22
18	28.74	47.62	154.57	221.12	22.51	19.44	920.17	653.83	552.05	647.86	521.1	631.49
21	29.32	162.03	263.63	398.61	52.23	62.74	1200.51	990.98	901.99	1131.17	1032.99	1404.12

## Sheet: Fig. 1f
C.Casp3+ ECs			C.Casp3+ Whole cells
PBS	cGAMP		PBS	cGAMP
1.25165	25.9272		2.74	42
2.51385	42.0623		5.79	38.5
1.51092	42.7579		13.16	41.89
3.90353	27.1539		9.9	38.53
1.72289	28.3503		4.57	21.69
0.683725	60.9193		3.51	68.29
1.93109	26.7791		5.43	34
2.04433	41.8134		2.96	55.53

## Sheet: Fig. 1i
0 h	3 h	6 h	24 h
0.61	0.67	0.77	0.26
0.79	0.53	0.41	0.35
0.59	0.72	0.36	0.27
0.68	0.69	0.43	0.32
0.86	0.46	0.44	0.54
0.53	0.59	0.48	0.25

## Sheet: Fig. 1k
0 h	3 h	6 h	24 h
6.76	11.2	15.9	60.5
9.77	9.87	21.1	52.2
14.5	12.3	32.1	57.7
6.51	10.8	25.4	72.4
8.37	11.2	15.2	40.8
7.61	11.8	39.7	55.8

## Sheet: Fig. 1m
Dextran+				TER119+				Lectin/CD31				GLUT1
PBS	STING			PBS	STING			PBS	cGAMP			PBS	cGAMP
4.967	19.463			1.63	17.57			76.89	30.73			4.59	18.46
6.872	16.98			0.91	15.64			59.5	27.03			7.05	18.92
5.839	15.803			0.84	14.73			61.63	25.94			0.55	25.74
7.692	18.507			2.1	15.11			63.27	33.88			1.4	21.86
				1.35	23.74			96.08	48.2			2.25	37.27
				1.18	13.72							1.67	26.15
				1.67	17.97							1.35	25.42

## Sheet: Fig. 2b, c
Days	WT PBS						WT cGAMP						STING KO PBS						STING KO cGAMP
4	33.94	22.79	20.71	18.78	28.38	23.43	30.87	33.88	19.52	30.14	26.96	35.9	32.48	34.63	31.09	32.05	27.9	41.66	28.01	39.99	39.25	24.36	31.13	26.17
6	42.66	55.15	25.32	50.65	48.17	36.65	36.28	36.32	32.32	37.81	35.82	45.75	44.6	40.93	50.08	29.77	35.98	38.2	34.35	34.96	45.26	33.52	36.49	40.34
8	86.33	129.92	115.26	96.9	89.58	75.15	33.3	97.69	24.98	49.04	26.15	49.98	80.55	78.44	75.4	77.59	66.47	86.77	74.16	109.08	62.97	61.29	111.69	86.58
10	141.33	118.41	96.68	150.69	170.92	128.61	26.32	64.81	50.48	65.55	32.15	50.24	126.96	105.08	108.46	127.94	78.99	108.87	139.6	151.53	166.33	128.33	131.57	165.21
13	349.27	379.15	184.94	307.23	301.28	208.45	39.88	63.49	70.98	52.69	50.5	64.33	209.81	194.08	155.16	272.96	213.13	232.04	196.82	240.75	259.59	278.51	339.53	292.63
15	566.42	509.45	415.15	494.2	492.84	428.95	57.27	145.91	69.81	87	116.63	81.66	371.17	334.54	374.35	440.72	424.02	462.83	363.45	640.96	610.68	614.11	449.78	620.91
17	709.1	716.35	528.11	824.74	662.21	667.61	68.95	247.48	127.93	107.24	175.18	134.55	588.26	636.81	621.32	920.98	705.38	797.01	582.1	1160.61	1099.35	651.91	598.85	857.96
20	1294.81	1424.53	1266.57	1367.47	1199.69	1758.55	119.03	381.12	276.62	237.79	274.73	176.79	1412.11	1366.78	1245.26	1706.09	1214.81	1486.91	1412.46	1995.87	1923.31	1455.34	1246.75	1694.75

## Sheet: Fig. 2f
C.Casp3+ ECs			C.Casp3+ Whole cells
PBS	cGAMP		PBS	cGAMP
0.685947	0.314282		1.97	2.35
0.742464	0.803245		1.41	2.38
1.00909	0.79736		1.79	2.07
0.26577	0.982317		2.23	1.96

## Sheet: Fig. 2h
PBS	cGAMP
0.87	1.04
0.76	0.89
0.76	0.68
0.86	1.08
1.03	0.73

## Sheet: Fig. 2j
PBS	cGAMP
10.8	18.1
20.1	9.46
19.2	15.8
16.6	12.8
11.1	17.2

## Sheet: Fig. 3a
WT	shCon	shSTING
1.12988	0.962014	0.124686
1.00208	0.876931	0.168315
0.868041	1.24397	0.179519

[truncated: 46 more sheets: Fig. 3b, Fig. 3d, e, Fig. 3i, Fig. 4h, j, Fig. 5b, Fig. 5d, Fig. 5f, Fig. 5h, i, Fig. 5k, Fig. 6c, Fig. 6e, f, Fig. 6j, Fig. 6n, Fig. 6l, m, Fig. 6p, Fig. 9a, Fig. 9c, Fig. 9d, Fig. 9e, f, g, FIg. 10c …]
